# Supplementary material for: Development of the ParaOesophageal hernia SympTom (POST) tool
Source: Br J Surg. 2022 May 31;109(8):727–32. doi: 10.1093/bjs/znac139 (PMC10364681; doi:10.1093/bjs/znac139)
Supplement: znac139_Supplementary_Data [file znac139_supplementary_data.zip]

Archive with 3 entries (3 files):
- Appendix S1.docx
- Figure S1.docx
- Supplementary tables.docx
